# Supplementary material for: AhR-activating pesticides increase the bovine ABCG2 efflux activity in MDCKII-bABCG2 cells
Source: PLoS One. 2020 Aug 7;15(8):e0237163. doi: 10.1371/journal.pone.0237163 (PMC7413513; doi:10.1371/journal.pone.0237163)
Supplement: S1 Raw data — (XLSX) [file pone.0237163.s001.xlsx]

## Sheet: Cytotoxicity WST-1
Prochloraz		mean	SEM	% fold mean	% fold SEM
	control	0.534	0.009	100.00	1.74
	0.1 % ethanol	0.556	0.019	104.17	3.64
	0.5 % ethanol	0.528	0.014	98.98	2.64
	80 nM	0.495	0.013	92.72	2.52
	400 nM	0.494	0.008	92.50	1.49
	800 nM	0.490	0.024	91.77	4.49
	4 µM	0.521	0.027	97.67	5.13
	8 µM	0.389	0.03	72.87	5.67
	40 µM	0.272	0.033	51.04	6.26
	Triton 0,1%	0.002	0.000	0.34	0.08
Tolclofos-methyl		mean	SEM	% fold mean	% fold SEM
	control	0.534	0.009	100.00	1.68
	0.1 % methanol	0.575	0.012	107.67	2.22
	0.5 % methanol	0.546	0.015	102.18	2.73
	33 nM	0.532	0.020	99.50	3.82
	165 nM	0.532	0.014	99.55	2.70
	330 nM	0.501	0.011	93.72	2.14
	1.65 µM	0.476	0.023	89.09	4.23
	3.3 µM	0.463	0.018	86.72	3.45
	16.5 µM	0.421	0.033	78.76	6.26
	Triton 0,1%	0.002	0.001	0.39	0.12
Chlorpyrifos-methyl		mean	SEM	% fold mean	% fold SEM
	control	0.457	0.012	100.00	2.79
	0.08 % methanol	0.480	0.016	105.12	3.45
	0.2 % methanol	0.437	0.024	95.52	5.29
	62 nM	0.499	0.020	109.14	4.42
	310 nM	0.524	0.020	114.63	4.37
	620 nM	0.570	0.020	124.62	4.39
	3.1 mM	0.551	0.023	120.60	5.02
	6.2 µM	0.641	0.015	140.29	3.27
	31 µM	0.678	0.020	148.35	4.32
	Triton 0,1%	-0.004	0.000	-0.78	0.08
Diflufenican		mean	SEM	% fold mean	% fold SEM
	control	0.474	0.017	100.00	3.67
	0.1 % methanol	0.487	0.022	102.87	4.62
	0.2 % methanol	0.479	0.024	101.21	4.98
	25 nM	0.537	0.023	113.37	4.83
	125 nM	0.492	0.022	103.85	4.70
	250 nM	0.445	0.028	93.88	5.81
	1.25 µM	0.303	0.022	63.86	4.70
	2.5 µM	0.307	0.027	64.88	5.79
	12.5 µM	0.356	0.025	75.12	5.24
	Triton 0,1%	-0.003	0.001	-0.63	0.13
Dimethoate		mean	SEM	% fold mean	% fold SEM
	control	0.549	0.024	100.00	4.33
	0.1 % methanol	0.543	0.034	99.04	6.17
	0.2 % methanol	0.560	0.030	109.35	5.45
	44 nM	0.591	0.020	107.70	3.61
	220 nM	0.498	0.013	90.78	2.40
	440 nM	0.570	0.030	103.95	5.43
	2.2 µM	0.566	0.019	103.24	3.42
	4.4 µM	0.615	0.026	112.07	4.81
	22 µM	0.563	0.022	102.60	4.01
	Triton 0,1%	0.010	0.000	1.85	0.09
Dimethomorph		mean	SEM	% fold mean	% fold SEM
	control	0.568	0.010	100.00	1.68
	0.1 % methanol	0.569	0.021	100.17	3.65
	0.2 % methanol	0.594	0.007	104.67	1.23
	52 nM	0.584	0.017	102.78	2.97
	260 nM	0.548	0.017	96.54	2.96
	520 nM	0.564	0.018	99.31	3.18
	2.6 µM	0.531	0.010	93.43	1.78
	5.2 µM	0.550	0.017	96.78	2.94
	26 µM	0.575	0.011	101.28	1.96
	Triton 0,1%	-0.004	0.002	-0.62	0.31
Glyphosate		mean	SEM	% fold mean	% fold SEM
	control	0.614	0.016	100.00	2.52
	0.2 % milli-Q water	0.628	0.02	102.26	3.24
	0.4 % milli-Q water	0.627	0.022	102.06	3.53
	296 nM	0.657	0.022	106.89	3.63
	1.48 µM	0.611	0.028	99.54	4.50
	2.96 µM	0.62	0.024	101.02	3.91
	14.8 µM	0.508	0.025	82.70	4.02
	29.6 µM	0.473	0.028	77.08	4.53
	148 µM	0.488	0.036	79.51	5.89
	Triton 0,1%	-0.007	0.005	-1.06	0.77
Ioxynil		mean	SEM	% fold mean	% fold SEM
	control	0.489	0.018	100.00	3.63
	0.25 % methanol	0.510	0.022	104.32	4.40
	0.5 % methanol	0.528	0.021	107.87	4.19
	2.7 µM	0.529	0.018	108.19	3.67
	13.5 µM	0.487	0.018	99.47	3.64
	27 µM	0.463	0.013	94.67	2.64
	135 µM	0.177	0.021	36.19	4.21
	270 µM	0.038	0.004	7.80	0.87
	540 µM	0.020	0.007	4.07	1.37
	Triton 0,1%	0.000	0.003	0.10	0.65
Iprodione		mean	SEM	% fold mean	% fold SEM
	control	0.568	0.023	100.00	3.97
	0.1 % methanol	0.545	0.021	95.92	3.61
	0.5 % methanol	0.556	0.020	97.94	3.56
	303 nM	0.515	0.015	90.72	2.73
	1.515 µM	0.58	0.029	102.2	5.02
	3.03 µM	0.546	0.033	96.12	5.74
	15.15 µM	0.545	0.032	95.94	5.68
	30.3 µM	0.485	0.017	85.36	2.95
	151.5 µM	0.578	0.011	101.75	2.02
	Triton 0,1%	-0.000	0.001	-0.15	0.29
Methiocarb		mean	SEM	% fold mean	% fold SEM
	control	0.677	0.014	100.00	2.08
	0.05 % xylene	0.681	0.021	100.47	3.07
	1.0 % xylene	0.737	0.029	108.80	4.34
	44.4 nM	0.726	0.030	107.16	4.48
	222 nM	0.804	0.037	118.63	5.48
	444 nM	0.874	0.044	129.08	6.48
	2.22 µM	0.905	0.038	133.63	5.60
	4.44 µM	0.799	0.031	117.99	4.59
	22.2 µM	0.780	0.040	115.12	5.93
	Triton 0,1%	0.000	0.002	0.04	0.30
Rimsulfuron		mean	SEM	% fold mean	% fold SEM
	control	0.692	0.011	100.00	1.63
	0.1 % ethyl acetate	0.782	0.022	112.88	3.13
	1 % ethyl acetate	0.788	0.020	113.78	2.94
	116 nM	0.812	0.020	117.21	2.93
	580 nM	0.778	0.024	112.40	3.40
	1.16 µM	0.788	0.032	113.83	4.64
	5.8 µM	0.800	0.038	115.58	5.48
	11.6 µM	0.819	0.052	118.27	7.56
	23.2 µM	0.772	0.032	111.46	4.68
	Triton 0,1%	-0.054	0.019	-7.86	2.77
Tebuconazole		mean	SEM	% fold mean	% fold SEM
	control	0.718	0.020	100.00	2.74
	0.05 % toluene	0.750	0.020	104.33	2.65
	0.1 % toluene	0.835	0.031	116.21	4.37
	324.9 nM	0.906	0.027	126.08	3.80
	1.6245 µM	0.823	0.032	114.50	4.52
	3.249 µM	0.867	0.031	120.73	4.26
	16.245 µM	0.887	0.022	123.41	3.10
	32.49 µM	0.792	0.033	110.21	4.54
	Triton 0,1%	0.001	0.001	0.17	0.21
Thiacloprid		mean	SEM	% fold mean	% fold SEM
	control	0.658	0.013	100.00	1.94
	0.11 % ethyl acetate	0.760	0.027	115.44	4.18
	0.56 % ethylacetate	0.764	0.036	116.07	5.49
	197.8 nM	0.822	0.036	125.00	5.48
	989.5 nM	0.851	0.040	129.41	6.07
	1.978 µM	0.817	0.029	124.14	4.38
	9.895 µM	0.851	0.033	129.38	5.08
	19.78 µM	0.907	0.022	137.88	3.37
	98.95 µM	0.642	0.037	97.60	5.61
	Triton 0,1%	-0.001	0.001	-0.10	0.14

## Sheet: qPCR
	Pesticide	Treatment group	CYP1A1 RQ (AU)		CYP1B1 RQ (AU)		AhR RQ (AU)		AhRR RQ (AU)		ARNT RQ (AU)
			Mean	SEM	Mean	SEM	Mean	SEM	Mean	SEM	Mean	SEM
	Prochloraz	0.1 % ethanol	0.63	0.14	1.18	0.41	0.75	0.17	2.22	3.30	1.15	0.12
		10 nM prochloaz	0.90	0.16	1.81	0.53	1.16	0.25	2.06	0.22	1.58	0.28
		100 nM prochloraz	0.96	0.45	1.47	0.41	0.94	0.31	1.65	0.17	1.51	0.10
	Tolchlofos-methyl	0.1 % methanol	0.77	0.15	1.44	0.42	0.82	0.14	1.15	0.22	1.41	0.13
		33 nM tolclofos-methyl	0.95	0.33	1.20	0.59	0.93	0.12	0.89	0.11	1.04	0.22
		330 nM tolclofos-methyl	0.92	0.19	1.40	0.79	0.91	0.30	1.00	0.32	1.15	0.19
	Chlorpyrifos-methyl	0.1% methanol	0.77	0.16	1.43	0.38	0.91	0.19	1.14	0.25	1.40	0.12
		37 nM chlorpyrifos-methyl	0.82	0.25	1.28	0.29	0.77	0.16	1.58	0.37	1.65	0.24
		370 nM chlorpyrifos-methyl	1.51	0.25	1.85	0.19	0.79	0.19	1.41	0.08	1.70	0.14
	Diflufenican	0.2 % methanol	0.77	0.15	1.44	0.42	0.91	0.18	1.15	0.22	1.41	0.13
		25 nM diflufenican	1.04	0.47	1.04	0.36	0.87	0.17	1.38	0.25	0.97	0.20
		250 nM diflufenican	1.08	0.08	1.28	0.32	0.95	0.25	1.25	0.26	1.07	0.11
	Dimethoate	0.2 % methanol	0.77	0.15	1.44	0.42	0.91	0.18	1.15	0.22	1.41	0.13
		44 nM dimethoate	0.96	0.09	1.00	0.35	0.95	0.24	0.76	0.06	0.95	0.08
		440 nM dimethoate	0.87	0.12	0.73	0.12	0.80	0.40	1.00	0.22	0.85	0.25
	Dimethomorph	0.2 % methanol	0.77	0.14	1.44	0.43	0.91	0.18	1.15	0.22	1.41	0.14
		52 nM dimethomorph	0.86	0.26	1.00	0.31	0.90	0.25	1.15	0.11	1.46	0.10
		520 nM dimethomorph	0.77	0.18	1.15	0.40	1.13	0.36	1.08	0.20	1.55	0.18
	Glyphosate	0.4 % milli-Q water	0.77	0.14	1.44	0.42	0.87	0.17	1.15	0.22	1.41	0.13
		0.3 µM glyphosate	0.99	0.56	1.04	0.38	0.87	0.23	1.03	0.23	1.27	0.28
		3.0 µM glyphosate	0.90	0.43	1.23	0.71	0.86	0.27	1.03	0.20	1.19	0.23
	Iprodione	0.1 % methanol	0.77	0.14	1.44	0.42	0.91	0.18	1.15	0.22	1.41	0.13
		0.1 µM iprodione	0.89	0.22	1.00	0.36	0.76	0.27	0.89	0.26	0.94	0.24
		1.0 µM iprodione	1.07	0.51	1.24	0.47	0.81	0.26	1.03	0.28	1.06	0.23
	Ioxynil	0.5 % methanol	0.77	0.15	1.44	0.42	0.87	0.17	1.15	0.22	1.41	0.13
		2.7 µM ioxynil	1.13	0.36	1.24	0.55	1.01	0.01	0.86	0.14	1.12	0.19
		27 µM ioxynil	1.41	0.36	1.14	0.60	0.78	0.01	0.99	0.23	1.06	0.33
	Methiocarb	0.1 % xylene	2.55	0.42	1.35	0.35	1.01	0.10	2.18	0.47	1.34	0.17
		44.4 nM methiocarb	1.87	1.19	1.31	0.85	0.91	0.19	2.15	1.10	1.37	0.39
		444 nM methiocarb	2.18	0.88	1.15	0.73	0.84	0.32	1.73	0.65	1.21	0.27
	Rimsulfuron	0.1 % ethyl acetate	2.58	0.39	1.83	0.36	1.14	0.10	1.99	0.64	1.37	0.12
		116 nM rimsulfuron	3.48	2.90	1.30	0.62	0.68	0.35	1.65	0.73	1.01	0.23
		1.16 µM rimsulfuron	5.89	0.71	2.01	0.36	0.87	0.05	2.06	0.20	1.43	0.21
	Tebuconazole	0.1 % toluene	2.20	0.35	1.81	0.37	0.97	0.05	1.98	0.62	1.22	0.10
		324.9 nM tebuconazole	3.02	0.52	1.94	0.21	0.88	0.13	2.94	1.33	1.00	0.10
		3.249 µM tebuconazole	3.32	0.50	1.79	0.47	0.82	0.12	1.92	0.48	0.91	0.06
	Thiacloprid	0.1 % ethyl acetate	2.58	0.41	1.82	0.38	1.01	0.09	1.98	0.62	1.37	0.11
		197.9 nM thiacloprid	2.68	0.12	1.11	0.04	0.83	0.14	1.24	0.22	0.91	0.09
		1.979 µM thiacloprid	2.47	0.13	1.11	0.38	0.78	0.08	1.09	0.19	0.82	0.11

## Sheet: EROD assay
	Pesticide	Treatment group	resorufin formation (pmol/mg protein/min)
			fold mean	fold SEM
	Prochloraz	0.1 % ethanol	1.00	0.29
		10 nM prochloaz	1.22	0.25
		100 nM prochloraz	3.08	0.07
	Tolchlofos-methyl	0.1 % methanol	1.00	0.33
		33 nM tolclofos-methyl	1.15	0.01
		330 nM tolclofos-methyl	0.98	0.06
	Chlorpyrifos-methyl	0.1% methanol	1.00	0.16
		37 nM chlorpyrifos-methyl	0.90	0.14
		370 nM chlorpyrifos-methyl	2.05	0.39
	Diflufenican	0.2 % methanol	1.00	0.08
		25 nM diflufenican	0.93	0.07
		250 nM diflufenican	1.64	0.12
	Dimethoate	0.2 % methanol	1.00	0.08
		44 nM dimethoate	0.93	0.07
		440 nM dimethoate	0.99	0.13
	Dimethomorph	0.2 % methanol	1.00	0.26
		52 nM dimethomorph	0.90	0.20
		520 nM dimethomorph	1.03	0.15
	Glyphosate	0.4 % milli-Q water	1.00	0.21
		0.3 µM glyphosate	1.24	0.37
		3.0 µM glyphosate	1.33	0.03
	Iprodione	0.1 % methanol	1.00	0.25
		0.1 µM iprodione	0.99	0.03
		1.0 µM iprodione	1.13	0.40
	Ioxynil	0.5 % methanol	1.00	0.01
		2.7 µM ioxynil	1.18	0.05
		27 µM ioxynil	1.40	0.05
	Methiocarb	0.1 % xylene	1.00	0.10
		44.4 nM methiocarb	1.19	0.16
		444 nM methiocarb	1.26	0.13
	Rimsulfuron	0.1 % ethyl acetate	1.00	0.01
		116 nM rimsulfuron	1.22	0.16
		1.16 µM rimsulfuron	1.71	0.09
	Tebuconazole	0.1 % toluene	1.00	0.10
		324.9 nM tebuconazole	1.13	0.14
		3.249 µM tebuconazole	1.66	0.06
	Thiacloprid	0.1 % ethyl acetate	1.00	0.13
		197.9 nM thiacloprid	1.19	0.18
		1.979 µM thiacloprid	1.35	0.23

## Sheet: Hoechst 33342 assay
	Pesticide	Treatment group	24 h incubation time		48 h incubation time
			Hoechst 33342 accumulation (RFU/mg protein)		Hoechst 33342 accumulation (RFU/mg protein)
			fold mean	fold SEM	fold mean	fold SEM
	Prochloraz	0.1 % ethanol	1290.66	48.02	1375.12	15.29
		10 nM prochloraz	1098.73	49.57	1540.80	125.32
		10 nM prochloraz + 5 µM Ko143	1543.91	54.25	1932.50	77.86
	Tolchlofos-methyl	0.1 % methanol	813.88	79.47	964.71	35.41
		330 nM tolcofos-methyl	952.02	54.72	1140.47	111.49
		330 nM tolclofos-methyl + 5 µM Ko143	1260.97	40.63	1839.08	206.28
	Chlorpyrifos-methyl	0.1% methanol	1280.15	57.27	1067.86	106.09
		370 nM chlorpyrifos-methyl	934.62	122.65	981.33	78.46
		370 nM chlorpyrifos-methyl + 5 µM Ko143	1994.77	81.88	1710.69	145.78
	Diflufenican	0.2 % methanol	2264.40	67.60	1333.77	75.11
		250 nM diflufenican	1880.96	20.04	1539.81	137.82
		250 nM diflufenican + 5 µM Ko143	2537.33	70.25	2069.77	161.52
	Ioxynil	0.5 % methanol	1633.20	35.09	1180.41	32.05
		27 µM ioxynil	995.01	172.53	1283.71	146.79
		27 µM ioxynil + 5 µM Ko143	2450.79	59.16	2102.75	40.91
	Rimsulfuron	0.1 % ethyl acetate	2065.95	130.27	1379.47	8.51
		1.16 µM rimsulfuron	1574.36	117.07	1163.13	40.83
		1.16 µM rimsulfuron + 5 µM Ko143	2639.94	39.33	1765.24	105.95
	Tebuconazole	0.1 % toluene	875.09	21.98	1121.57	3.50
		3.249 µM tebuconazole	668.34	28.66	1122.24	128.45
		3.249 µM tebuconazole + 5 µM Ko143	1028.29	43.39	2019.63	181.05
